# Supplementary material for: Assessment of Collagen and Fibroblast Properties via Label-Free Higher Harmonic Generation Microscopy in Three-Dimensional Models of Osteogenesis Imperfecta and Ehlers-Danlos Syndrome
Source: Int J Mol Sci. 2025 Dec 8;26(24):11848. doi: 10.3390/ijms262411848 (PMC12732449; doi:10.3390/ijms262411848)
Supplement: Supplementary file 1 [file ijms-26-11848-s001.zip]

Archive with 1 entries (1 files):
- ijms-3910195-supplementary.pdf
